# Supplementary material for: A Deep Learning Methodology for Screening New Natural Therapeutic Candidates for Pharmacological Cardioversion and Anticoagulation in the Treatment and Management of Atrial Fibrillation
Source: Biomedicines. 2025 May 28;13(6):1323. doi: 10.3390/biomedicines13061323 (PMC12189732; doi:10.3390/biomedicines13061323)
Supplement: Supplementary file 1 [file biomedicines-13-01323-s001.zip]

Archive with 1 entries (1 files):
- biomedicines-3562053-supplementary.pdf
